# Supplementary material for: Odd Response-Induced Phase Separation of Active Spinners
Source: Research (Wash D C). 2024 May 3;7:0356. doi: 10.34133/research.0356 (PMC11075672; doi:10.34133/research.0356)
Supplement: Supplementary 1 — Figs. S1 to S5 Movies S1 to S3 [file research.0356.f1.zip]

Archive with 4 entries (4 files):
- Movie S1.avi
- Movie S2.avi
- Movie S3.avi
- SI(clean).pdf
